# Supplementary material for: A State-of-the-Art of Exoskeletons in Line with the WHO’s Vision on Healthy Aging: From Rehabilitation of Intrinsic Capacities to Augmentation of Functional Abilities
Source: Sensors (Basel). 2024 Mar 30;24(7):2230. doi: 10.3390/s24072230 (PMC11014060; doi:10.3390/s24072230)
Supplement: Supplementary file 1 [file sensors-24-02230-s001.zip]

Archive with 1 entries (1 files):
- sensors-2918978-supplementary.pdf
